# Supplementary material for: Combination of ferric ammonium citrate with cytokines involved in apoptosis and insulin secretion of human pancreatic beta cells related to diabetes in thalassemia
Source: PeerJ. 2020 Jun 16;8:e9298. doi: 10.7717/peerj.9298 (PMC7304432; doi:10.7717/peerj.9298)
Supplement: Supplemental Information 1 [file peerj-08-9298-s001.xlsx]

## Sheet: Fig 1A
FAC concentration (mM)	12 hours			24 hours
Un	164	179	168	141.5	157.5	149
0.1	169	167	179	186	194	195
1	270	253	285	272.5	265.5	255
2	287	262.5	307	291	276.5	262
4	356	329.5	366	330	347	356
6	467	478	458	518.5	492.5	497
8	578	555	566	823	804	789
10	753	742.5	825	1008	921.5	977
15	995	1048	987	1400	1302	1423

## Sheet: Fig 1B
FAC concentration (mM)	12 hours			24 hours
Un	8.35	7.7	7.9	7.5	7.4	6.4
0.1	7.3	6.9	8	7.9	8	7
1	10.95	12.6	12	11	12.65	11.1
2	11.8	12.2	15.6	15.35	14.05	14.6
4	15.95	14.2	16.3	18.15	16.9	15.8
6	20	20.3	21.6	20.2	21.8	20.1
8	24	23.5	22.7	28.6	27.35	27.6
10	27.1	26.5	25.1	32.7	34.1	34.6
15	34.2	33.5	32.6	40.5	41.1	39

## Sheet: Fig 1D
	12 h			24 h
Un	1	1	1	1	1	1
FAC	1.73	1.24	1.3	0.08	0.13	0.09

## Sheet: Fig 1E
	12 h			24 h
Un	1	1	1	1	1	1
FAC	1.73	1.24	1.3	0.08	0.13	0.09

## Sheet: Fig 1F
	12 h			24 h
Un	1	1	1	1	1	1
FAC	2.07	2	1.99	0.74	0.88	0.82

## Sheet: Fig 1G
FAC concentration (mM)	12 hours			24 hours
Un	100	100	100	100	100	100
0.1	100.161	99.7218	100.093	99.2769	99.5385	99.3774
1	97.7401	96.8706	99.3464	93.4924	96.0769	95.0189
2	96.2066	97.7747	95.6116	91.974	91.5385	93.1321
4	96.368	94.1586	94.3978	85.4664	85.5385	88.6792
6	82.728	92.3505	90.2895	73.7527	77.9231	73.7736
8	80.1453	87.8999	89.6359	72.5944	72.7692	69.0943
10	79.4996	80.5355	83.4883	68.5466	69.5385	58.4151
15	79.4189	80.3894	87.395	62.4729	66.6154	64.9057

## Sheet: Fig 1H
	12 hours			24 hours
Un	1	1	1	1	1	1
FAC	0.84	0.83	0.78	0.51	0.56	0.58

## Sheet: Fig 1I
	12 hours			24 hours
Un	1	1	1	1	1	1
FAC	0.76	0.7	0.69	0.59	0.54	0.58

## Sheet: Fig 2A
Untreated	IL-1β	TNF-α	IL-1β+TNF-α	FAC	FAC+IL-1β	FAC+TNF-α	FAC+IL-1β+TNF-α
119	133	121	134	458	459	425	449
96	121	108	115	433	497	428	462
100	120	122	107	457	448	468	496

## Sheet: Fig 2B
Untreated	IL-1β	TNF-α	IL-1β+TNF-α	FAC	FAC+IL-1β	FAC+TNF-α	FAC+IL-1β+TNF-α
7.95	16.75	16.24	18.37	37.96	40.34	39.67	39.58
9.07	16.05	16.07	20.43	38.73	40.01	40.11	41.43
8.2	16.45	16.8	19.73	38.02	40.21	40	40.83

[truncated: 17 more sheets: Fig 2C, Fig 2D, Fig 3A, Fig 3B, Fig 3C, Fig 3D, Fig 3E, Fig 4A, Fig 4B, Fig 4C, Fig 4D, Fig 4E, Fig 4F, Fig 4G, Fig 4H, Fig 4I, Fig 4J]
